# Supplementary material for: The Role of Skunks in the Epidemiology of Rabies in the State of Yucatan from 2000 to 2022: Current Perspectives and Future Research Directions
Source: Microorganisms. 2025 Jan 25;13(2):262. doi: 10.3390/microorganisms13020262 (PMC11857469; doi:10.3390/microorganisms13020262)
Supplement: Supplementary file 1 [file microorganisms-13-00262-s001.zip]

Archive with 1 entries (1 files):
- microorganisms-3333287-supplementary material-update.pdf
